# Supplementary material for: Diversity of cortical activity changes beyond depression during Spreading Depolarizations
Source: Nat Commun. 2023 Nov 25;14:7729. doi: 10.1038/s41467-023-43509-3 (PMC10676372; doi:10.1038/s41467-023-43509-3)
Supplement: Supplementary file 4 — Source Data [file 41467_2023_43509_MOESM4_ESM.xlsx]

## Sheet: Fig 1d
Power ratio SD/preSD	p-value
0.0193141920595081	3.01985935916215e-11
0.0443442934942537	3.01985935916215e-11
0.0524209542515285	3.01985935916215e-11
0.0575369424063889	3.01985935916215e-11
0.0721407976877356	3.01985935916215e-11
0.0824355604586140	3.01985935916215e-11
0.0841797565924707	3.01985935916215e-11
0.0868545830786251	3.01985935916215e-11
0.0894872708174323	4.63896597534200e-05
0.0945125185987153	3.01985935916215e-11
0.0951573038429133	3.01985935916215e-11
0.0969095727621692	3.01985935916215e-11
0.0978184781347309	3.01985935916215e-11
0.0999795740380230	3.15888948812953e-10
0.101218656942352	6.01038563157041e-08
0.105789867197914	3.01985935916215e-11
0.116769305102029	3.01985935916215e-11
0.117784562111463	3.01985935916215e-11
0.117840759002031	3.01985935916215e-11
0.118534141412813	3.01985935916215e-11
0.119075957191130	3.01985935916215e-11
0.119158087067653	8.84109491732825e-07
0.121764440115151	0.000268057096804918
0.122450099769048	3.01985935916215e-11
0.123507681664978	1.16743603625516e-05
0.126802009050140	3.01985935916215e-11
0.127036528625143	3.01985935916215e-11
0.129490381798065	2.37682005045451e-07
0.130779199070673	3.01985935916215e-11
0.132878446086206	3.01985935916215e-11
0.133105942550335	3.01985935916215e-11
0.135304560804679	3.01985935916215e-11
0.136088869291890	2.37146943462135e-10
0.136090438660379	1.32885120813871e-10
0.137431695157709	3.96476535591874e-08
0.139114313177689	3.01985935916215e-11
0.142397456574451	3.01985935916215e-11
0.146087518462472	3.01985935916215e-11
0.146177934306412	3.01985935916215e-11
0.148751345882346	4.97516644059342e-11
0.151272560919598	6.69551896550018e-11
0.151682610524228	3.01985935916215e-11
0.157436599040161	3.01985935916215e-11
0.160524750686010	2.37146943462135e-10
0.161815457961181	3.01985935916215e-11
0.161975625014406	1.61322504446979e-10
0.165687573256011	3.01985935916215e-11
0.166810489500333	3.01985935916215e-11
0.167127753293866	5.18567513938219e-07
0.168945590466191	3.01985935916215e-11
0.169572437697840	3.01985935916215e-11
0.170496572153907	3.01985935916215e-11
0.171413806500012	3.01985935916215e-11
0.171875357144359	3.01985935916215e-11
0.172938235163438	1.46430688771503e-10
0.172981982328783	7.38908251802240e-11
0.173806178924333	0.111986872082690
0.174130714729240	2.22726926406979e-09
0.175202805872354	3.01985935916215e-11
0.177598308016535	3.01985935916215e-11
0.178842980195496	3.01985935916215e-11
0.180280140080613	2.03379651705973e-09
0.181676527372401	3.01985935916215e-11
0.182218108653938	1.47331749907827e-07
0.182507708458567	3.33838882042883e-11
0.182680084944777	3.33838882042883e-11
0.184010867179005	3.01985935916215e-11
0.186852138393457	3.01985935916215e-11
0.187258280442498	6.12103939587627e-10
0.189018119847201	3.01985935916215e-11
0.189320663067508	3.01985935916215e-11
0.191355104404427	3.01985935916215e-11
0.191920633020713	3.01985935916215e-11
0.193543278905388	3.01985935916215e-11
0.195416523185035	3.01985935916215e-11
0.197110474513995	8.99340602701488e-11
0.197445409539395	0.0314656325772561
0.198254757378892	3.01985935916215e-11
0.199136236949768	3.01985935916215e-11
0.199348497321004	3.68972585398101e-11
0.199393406290532	3.01985935916215e-11
0.200685821109515	3.01985935916215e-11
0.200746378052359	8.48477290014804e-09
0.200830094254423	4.50432211270532e-11
0.203433224675233	7.38908251802240e-11
0.204806889021859	3.01985935916215e-11
0.205206731697039	6.06575700904676e-11
0.206282561556936	0.0292054095684450
0.208214552508266	3.01985935916215e-11
0.208581649804557	0.000200581495782427
0.209186621372148	9.26028739563315e-09
0.209602536430287	3.01985935916215e-11
0.209838869400919	3.01985935916215e-11
0.210830446630526	3.01985935916215e-11
0.211730106225152	4.97516644059342e-11
0.214679248839200	3.01985935916215e-11
0.215090818106100	6.52773645749570e-08
0.217165609294563	3.01985935916215e-11
0.217810206188426	7.04298006785359e-07
0.220524866158362	3.01985935916215e-11
0.220610043794914	3.01985935916215e-11
0.222100247552648	1.33667600316272e-05
0.222151103428589	8.10136232614652e-10
0.223715581698751	3.01985935916215e-11
0.225552419248622	3.01985935916215e-11
0.225831192130103	2.03379651705973e-09
0.229789139858673	4.50432211270532e-11
0.231678709479125	3.01985935916215e-11
0.232541587554338	1.24932420981477e-05
0.232784624336644	3.01985935916215e-11
0.233130792145627	2.87158477429812e-10
0.233433736857882	1.77690788708274e-10
0.236213220998812	3.01985935916215e-11
0.236425308170272	7.38028585577708e-10
0.236813879648898	3.01985935916215e-11
0.238181902519593	2.60985278795585e-10
0.238220861965400	3.01985935916215e-11
0.239632575788191	3.01985935916215e-11
0.240107201197022	3.01985935916215e-11
0.241379316480074	1.28703829932421e-09
0.241962433909755	2.87158477429812e-10
0.242163507835053	7.04298006785359e-07
0.242258028901594	3.01985935916215e-11
0.242315480660874	3.01985935916215e-11
0.242635459014944	3.01985935916215e-11
0.242748322584633	3.01985935916215e-11
0.242801961923321	3.01985935916215e-11
0.243060425341680	2.37146943462135e-10
0.243465080731244	3.01985935916215e-11
0.243889586914742	3.01985935916215e-11
0.244243477471334	3.82015978199936e-10
0.244815718375779	3.01985935916215e-11
0.244976588422680	2.60985278795585e-10
0.247284471398606	1.17373543618577e-09
0.247949193333127	0.000104065633311015
0.248882265999970	3.01985935916215e-11
0.250831757845838	3.01985935916215e-11
0.252066084199324	4.07716484682535e-11
0.252365188785517	9.83289055492186e-08
0.254549382431827	4.07716484682535e-11
0.254909228071339	4.50432211270532e-11
0.255903451430111	5.59990710127760e-07
0.256780601155833	3.01985935916215e-11
0.257213504097212	1.10772007483392e-06
0.258016397662910	3.01985935916215e-11
0.258161157202545	8.10136232614652e-10
0.258862432516146	4.07716484682535e-11
0.260042006550228	3.01985935916215e-11
0.260816917559226	6.06575700904676e-11
0.261787866219355	0.0420668213238357
0.263006021314672	5.07231349815589e-10
0.263440400507867	3.01985935916215e-11
0.263591350667362	6.06575700904676e-11
0.263635716561271	3.01985935916215e-11
0.264883918166452	3.01985935916215e-11
0.266391220994221	1.09366956310991e-10
0.267133799421716	1.17373543618577e-09
0.267403757867686	7.38908251802240e-11
0.268253793181752	1.77690788708274e-10
0.268544393949316	0.0435835477758183
0.268604176192249	3.01985935916215e-11
0.268896335797825	3.01985935916215e-11
0.271231670130547	4.50432211270532e-11
0.271586719403966	7.38908251802240e-11
0.274750358417193	1.61322504446979e-10
0.275177361793422	3.01985935916215e-11
0.276831489832803	6.12103939587627e-10
0.277691305658652	4.97516644059342e-11
0.277724827437876	0.0962628310361518
0.278290127946266	3.59234231126969e-05
0.280584845236203	7.38908251802240e-11
0.280712124037041	3.01985935916215e-11
0.281662509210005	3.83066870411599e-05
0.282738775992872	6.72195435841362e-10
0.283111928575913	4.50432211270532e-11
0.284018169453578	4.61591036911118e-10
0.284230432112301	3.49711151771799e-09
0.284411098971325	5.46203286212241e-06
0.284889589495113	3.82489070531494e-09
0.285452296684212	4.50432211270532e-11
0.285582670222201	2.87158477429812e-10
0.289809841425449	0.0877103774809814
0.290602575547307	1.72940936905115e-07
0.290652693232778	3.68972585398101e-11
0.291114118331265	1.28603920917793e-06
0.291779028876709	1.32885120813871e-10
0.292074544266171	1.42941658686928e-08
0.293615725751856	6.06575700904676e-11
0.294180153746127	1.41097730810803e-09
0.295199551249703	6.69551896550018e-11
0.295691655808986	3.01985935916215e-11
0.296664759768316	0.0138316198029754
0.297060729361752	3.15888948812953e-10
0.297284901954736	3.68972585398101e-11
0.297434366908951	9.53320851128171e-07
0.297754113725524	3.01985935916215e-11
0.300181529013139	6.06575700904676e-11
0.300577132775965	4.07716484682535e-11
0.300742991033741	2.01522123842954e-08
0.302176935412896	0.00988340129168582
0.304908911638385	4.18250049245683e-09
0.304995058566731	0.0303174288133101
0.305085802765772	4.07716484682535e-11
0.305367067867105	3.01985935916215e-11
0.305426537482352	1.42941658686928e-08
0.305552496935227	0.0223601480626597
0.305651243064620	1.32885120813871e-10
0.306890249419683	1.35943208554214e-07
0.309199376894640	8.48477290014804e-09
0.311704798736339	4.18250049245683e-09
0.312491066020543	4.18250049245683e-09
0.312686591314227	1.85673373073340e-09
0.313062264068698	0.784459768949547
0.313613081406170	3.15888948812953e-10
0.313692966359896	4.50432211270532e-11
0.314959493025512	3.01985935916215e-11
0.315117276846382	6.69551896550018e-11
0.316015883893518	3.57080087879163e-06
0.316798568287498	0.00831460908674945
0.316984241464704	1.61322504446979e-10
0.318255807730799	1.28703829932421e-09
0.319110084985956	2.57211817554695e-07
0.321214895932615	3.01985935916215e-11
0.321704433275290	3.01985935916215e-11
0.322448820957342	3.36813988124459e-05
0.324871181953734	7.77254950974265e-09
0.325089189754199	1.01045327532639e-08
0.325748234340558	3.15888948812953e-10
0.325803664789300	8.19749722900467e-07
0.325982935548254	1.61322504446979e-10
0.326739793082234	4.19967661795845e-10
0.327639055409784	7.38028585577708e-10
0.330121456164631	1.41097730810803e-09
0.330135323401709	4.07716484682535e-11
0.332128283591484	1.95677995980612e-10
0.332755460009005	3.01985935916215e-11
0.333179604304930	1.31110304207561e-08
0.335419943316535	0.000104065633311015
0.336736923495415	2.15403414258884e-06
0.337250247971967	3.49711151771799e-09
0.339912737967570	1.72903126248493e-06
0.340292980057256	3.01985935916215e-11
0.340468809108495	2.66947138774028e-09
0.341153706697512	8.89099132329892e-10
0.342072334820715	3.01985935916215e-11
0.342554861066895	0.750587231522306
0.342882548695264	1.32885120813871e-10
0.343414152783203	2.15439927669119e-10
0.343765118845846	7.77254950974265e-09
0.343985054447701	2.15403414258884e-06
0.344144949833257	3.68972585398101e-11
0.344473312831117	6.06575700904676e-11
0.345457046885413	4.07716484682535e-11
0.346411249456744	0.145319127240865
0.346989370442769	1.24932420981477e-05
0.347039252319805	3.01985935916215e-11
0.347168959057682	3.01985935916215e-11
0.347916095452392	5.49405245096520e-11
0.348374598703326	3.01985935916215e-11
0.349028326147545	1.46430688771503e-10
0.349468215223727	0.000132495105221861
0.349618453585830	1.85673373073340e-09
0.349735488970833	5.09219622348404e-08
0.349958067760063	9.75550113457638e-10
0.350431274889698	2.92154521384167e-09
0.350959727516860	0.750587231522306
0.353189060753312	0.000225390278990257
0.357650645012858	3.01985935916215e-11
0.358237102834919	3.01985935916215e-11
0.359748659857164	3.01985935916215e-11
0.360028269993548	4.99795396056894e-09
0.360903163851214	2.37146943462135e-10
0.361155988138603	1.84999407949129e-08
0.361588012379540	3.68972585398101e-11
0.361619471579410	3.01985935916215e-11
0.362327633402533	8.15274451221885e-11
0.362771634554885	3.01985935916215e-11
0.362840708400579	3.33838882042883e-11
0.363695279984411	0.149448706230463
0.363742035489586	3.01985935916215e-11
0.363833419837503	2.66947138774028e-09
0.364468186057086	0.0351365999421798
0.365726155906053	1.77690788708274e-10
0.365756715254179	4.50432211270532e-11
0.365776830449296	1.42941658686928e-08
0.366407536480830	1.38525207812128e-06
0.367747779875718	3.15888948812953e-10
0.368065675325477	0.00262428006436383
0.368124018210995	1.54652128583304e-09
0.368205751280567	1.41097730810803e-09
0.369178363093569	0.0292054095684450
0.370052218793513	3.96476535591874e-08
0.370144284537427	1.01045327532639e-08
0.370792076553400	1.85673373073340e-09
0.372100112289260	5.85867515258801e-06
0.373558262156963	1.31110304207561e-08
0.374023916616503	7.22082997787556e-06
0.374575080394738	0.00384806798355141
0.375655103313399	5.57265324845429e-10
0.375764331191046	9.83289055492186e-08
0.375915640454572	2.22726926406979e-09
0.376020112926593	2.78287410125123e-07
0.376962122930921	5.46174665661697e-09
0.379060032368669	4.80106899362574e-07
0.379084677729396	0.000225390278990257
0.379583577933333	4.97516644059342e-11
0.379645312839997	3.68972585398101e-11
0.380222298786856	1.07017858786474e-09
0.380231443344309	3.01985935916215e-11
0.381726475138752	7.38028585577708e-10
0.382702883578322	0.0467558423927718
0.383294595871864	1.01876893524271e-05
0.383341659377923	2.87158477429812e-10
0.384954132294862	0.0484134994648137
0.385837143658606	9.91862861894808e-11
0.386016566458603	1.20566790063599e-10
0.386965927449701	2.66947138774028e-09
0.387993507945676	6.69551896550018e-11
0.388934267370974	3.01985935916215e-11
0.389148552022379	8.15274451221885e-11
0.389182897026831	0.166866170463260
0.389618778518231	3.33838882042883e-11
0.390426264026960	0.00988340129168582
0.391357498189429	3.33838882042883e-11
0.391659224836114	4.50432211270532e-11
0.392005910231314	5.49405245096520e-11
0.392423677824297	3.82015978199936e-10
0.392431033855030	3.82015978199936e-10
0.392554001743871	6.06575700904676e-11
0.393363998804397	0.000189161936021085
0.393637062180731	8.10136232614652e-10
0.394304282131800	3.82015978199936e-10
0.394437247980956	1.46430688771503e-10
0.394605290147058	1.54652128583304e-09
0.394850328356821	4.68563195971611e-08
0.394875831447331	0.000200581495782427
0.395137190618162	1.49180401681542e-06
0.396553930080307	3.01985935916215e-11
0.396751350507205	6.06575700904676e-11
0.397456289738274	0.559230535791907
0.397952716744799	5.96730609473412e-09
0.398652346640471	5.07231349815589e-10
0.400866941385291	1.42941658686928e-08
0.401194180414135	4.80106899362574e-07
0.401210751865532	0.000526404183187799
0.402057286144756	1.46430688771503e-10
0.403449731632467	7.38028585577708e-10
0.404047199159817	0.0251012827293351
0.405976818117094	1.15665432058693e-07
0.406000067593436	5.96730609473412e-09
0.406782184184741	1.95677995980612e-10
0.407447809186121	4.08395345182804e-05
0.407704859556418	7.19878817481736e-05
0.408464156190889	5.60727961318913e-05
0.408997150214381	3.01985935916215e-11
0.409189999763873	3.33838882042883e-11
0.409225438496929	4.18250049245683e-09
0.410593646649431	4.61591036911118e-10
0.411114838970145	7.38028585577708e-10
0.411375328440968	6.52773645749570e-08
0.411528578808526	7.08811385443280e-08
0.412233171084557	0.000149315500948519
0.412281028926603	3.82489070531494e-09
0.412483787750278	1.15665432058693e-07
0.412649806592564	6.69551896550018e-11
0.413519219990280	2.03379651705973e-09
0.414512957965754	1.69795260171024e-08
0.415722025132451	1.72940936905115e-07
0.415858056118639	5.07231349815589e-10
0.415913109447132	7.77254950974265e-09
0.416438517316249	3.15888948812953e-10
0.417730822153001	3.01985935916215e-11
0.418611919861716	4.18250049245683e-09
0.420023217155017	1.17373543618577e-09
0.421938506217024	3.01985935916215e-11
0.422241724594013	1.24932420981477e-05
0.422347285180631	1.41097730810803e-09
0.422690429081200	1.85673373073340e-09
0.422716772849516	3.47419660683180e-10
0.424478040277816	0.00262428006436383
0.426414628087621	1.46430688771503e-10
0.428049714455654	8.89099132329892e-10
0.428372564551403	5.96730609473412e-09
0.428400751451886	4.68563195971611e-08
0.428626291177629	0.000856411554987193
0.431583670324025	7.04298006785359e-07
0.433812768583969	8.88287979083057e-06
0.435630358248544	0.206205487053013
0.435717092527846	4.50432211270532e-11
0.436080743247688	1.85673373073340e-09
0.439721203089879	3.01985935916215e-11
0.439803461676656	2.87897208006702e-06
0.439843150263211	5.57265324845429e-10
0.440291310795040	4.44404787399523e-07
0.440517304200228	5.96730609473412e-09
0.441147510471571	0.108689773214447
0.441648861539928	0.0260774773080787
0.441770114939410	2.15403414258884e-06
0.442195910987097	0.000856411554987193
0.442576520005883	5.18567513938219e-07
0.443575086032950	8.15274451221885e-11
0.444050884458562	3.15888948812953e-10
0.444069974273101	8.99340602701488e-11
0.444517498101847	1.20232645983020e-08
0.445611187443111	7.19878817481736e-05
0.446070072923494	3.08105435180213e-08
0.447184682535885	0.000200581495782427
0.447752338854785	0.000377039564083170
0.448512979753228	1.25408392070442e-07
0.451933783493468	0.000952074039272618
0.452751587609346	3.47419660683180e-10
0.452843574366775	1.86816777705282e-05
0.452965987430364	3.35195129701194e-08
0.452989062844124	1.85673373073340e-09
0.453072304529868	8.89099132329892e-10
0.455572749028695	0.428963388860433
0.456331040483600	0.0241568846428126
0.456356518426822	2.15439927669119e-10
0.457230627501540	1.25408392070442e-07
0.457310103291799	0.00367089339245066
0.459450647604047	8.48477290014804e-09
0.461321476129456	3.47419660683180e-10
0.462035778052570	1.07017858786474e-09
0.462362748631074	1.59640509960384e-07
0.463006577430675	0.133454087587793
0.463500361595134	5.07231349815589e-10
0.464458899690479	0.000654864616854616
0.464968569274225	1.69795260171024e-08
0.466204775984207	3.01985935916215e-11
0.466455540274068	2.66947138774028e-09
0.466470778464897	9.06320524055542e-08
0.466647864486053	1.01876893524271e-05
0.466721924790139	7.11859487968228e-09
0.467078242904852	3.96476535591874e-08
0.467974012627241	6.04594942101281e-07
0.468425094985360	0.000556110978372402
0.469296745064828	1.31110304207561e-08
0.469697962002567	3.82015978199936e-10
0.470411793299611	3.68972585398101e-11
0.470647026706726	6.04594942101281e-07
0.471788271245628	2.37146943462135e-10
0.472553705647160	0.000212646382745277
0.472593345668849	1.54652128583304e-09
0.472733760948612	4.57257043987365e-09
0.473642834153268	0.0191123967598286
0.473992630123095	1.60621290829990e-06
0.474760978021913	0.00289132530507862
0.476539979597396	0.102326268227330
0.477010540714294	9.75550113457638e-10
0.477985763679191	1.46430688771503e-10
0.479672334769297	0.000178355548438745
0.480125330121616	0.277189189773048
0.482026139708990	2.37682005045451e-07
0.482934833180526	0.0364388559134511
0.482970743943499	3.49711151771799e-09
0.483961663850263	1.10233994610977e-08
0.484495303858397	1.32885120813871e-10
0.484566196058656	3.01985935916215e-11
0.484712653497659	0.0138316198029754
0.485376923122062	3.01985935916215e-11
0.485467846182578	5.46174665661697e-09
0.485583488320506	7.22082997787556e-06
0.485745662123164	2.78287410125123e-07
0.485824080128920	1.42941658686928e-08
0.486049782898669	4.57257043987365e-09
0.486935854476800	1.60621290829990e-06
0.489662823259360	2.02829485553920e-07
0.489702523705158	8.99340602701488e-11
0.490529118946085	6.06575700904676e-11
0.490583819553771	8.48477290014804e-09
0.490832283155817	2.03379651705973e-09
0.490838951152607	6.52613996080115e-07
0.491087452273162	5.57265324845429e-10
0.491845779431000	1.77690788708274e-10
0.492184936884338	2.37146943462135e-10
0.492824167605099	2.03379651705973e-09
0.492991161796981	0.00333861225944255
0.494151140082210	0.00117375835201434
0.495038346745575	0.304176818019704
0.495151112071847	0.0435835477758183
0.496446147354176	0.000104065633311015
0.498241961324501	3.59234231126969e-05
0.498727184421946	1.28603920917793e-06
0.498937049971204	3.52005762606802e-07
0.499610512382217	3.01985935916215e-11
0.500259856623719	1.09366956310991e-10
0.500702025199930	0.000124770537891000
0.500764823962944	0.000526404183187799
0.501766960978009	5.96730609473412e-09
0.502440387528226	4.31061229997227e-08
0.502534236632793	8.35199591655619e-08
0.502593109637162	6.04594942101281e-07
0.503031406912728	0.000729510610069649
0.503652769620258	5.57265324845429e-10
0.504362803686349	2.43862662414496e-09
0.504794666113626	0.000178355548438745
0.504965259751364	4.19967661795845e-10
0.505296519326075	8.66343294317967e-05
0.506706946729938	7.69496356095012e-08
0.508341604365181	0.00532207780514421
0.509784647216422	2.03379651705973e-09
0.510291669286976	0.00333861225944255
0.511348680835644	4.44404787399523e-07
0.512830379895112	1.86084838984370e-06
0.513777632385099	2.15439927669119e-10
0.514569960557990	2.87158477429812e-10
0.515766924284632	1.20232645983020e-08
0.516705302064241	4.74449684042066e-06
0.516733213168760	2.19473835437512e-08
0.517068380807916	3.82489070531494e-09
0.518176554064768	8.99340602701488e-11
0.518224993937633	2.60985278795585e-10
0.518959405413106	0.000189161936021085
0.519009810644497	0.0877103774809814
0.519492265114363	0.000124770537891000
0.520089806385221	4.57257043987365e-09
0.520883165696315	3.08105435180213e-08
0.520943147416386	0.501143667603293
0.521432124224368	1.07017858786474e-09
0.522291753717241	1.47331749907827e-07
0.522530829939985	0.000691251692584526
0.522596710247544	4.19967661795845e-10
0.523244314911104	3.01026160213266e-07
0.523524029664774	0.00761706430624423
0.524516887443016	3.25553952335513e-07
0.524870859527710	1.84999407949129e-08
0.525475866645456	3.64589149250625e-08
0.525666491135746	1.84999407949129e-08
0.527544949799617	0.000178355548438745
0.528011040174630	0.000283886656878889
0.530437462028412	4.50432211270532e-11
0.530763564153256	1.49180401681542e-06
0.531102167175634	3.09389062995620e-06
0.531281737902780	3.01985935916215e-11
0.531701907517279	0.000117471916104924
0.532146754763246	8.15274451221885e-11
0.533499221043216	4.19967661795845e-10
0.533933541019324	2.27802391175994e-05
0.534973385622625	3.01985935916215e-11
0.535280146254411	1.72903126248493e-06
0.535639437486635	3.25553952335513e-07
0.535660594340663	6.52773645749570e-08
0.536619362921142	0.00582816843911527
0.536787723543291	0.00795899566104559
0.536848437480468	1.07017858786474e-09
0.537618121901502	4.35307657283821e-05
0.537675277086307	2.15403414258884e-06
0.537968364831890	8.66343294317967e-05
0.538639122597899	6.04594942101281e-07
0.538665007146003	0.000283886656878889
0.538945882732475	1.86084838984370e-06
0.539515901643552	0.000140668689422955
0.539910437071550	3.01985935916215e-11
0.541138852522295	1.31110304207561e-08
0.541546536807459	1.87309784305118e-07
0.542122466788358	0.00205233387238041
0.542465759838330	0.211561236925973
0.544521448057565	9.26028739563315e-09
0.545270070841857	1.20566790063599e-10
0.545485867127479	2.03379651705973e-09
0.545939069147695	4.18250049245683e-09
0.546206163121134	1.55807512062672e-08
0.551360753077071	9.53320851128171e-07
0.551455775742512	1.10233994610977e-08
0.552472188575754	0.355472472594311
0.552598345342091	9.21126879371652e-05
0.554479806030188	2.83144875983965e-08
0.555319486220471	2.60151137499636e-08
0.555903543231223	1.20232645983020e-08
0.556050170043225	4.18250049245683e-09
0.556249371187358	5.09117348536339e-06
0.556660579936525	2.66947138774028e-09
0.556712356403221	3.64589149250625e-08
0.557107854827975	4.74449684042066e-06
0.557629012121589	3.01985935916215e-11
0.558712249485316	9.53320851128171e-07
0.562131470199743	0.0748270080049043
0.562800012870711	0.0117106837928731
0.562899807750669	0.00532207780514421
0.563765867786764	2.01522123842954e-08
0.563766974168731	5.53286212176435e-08
0.563852719547520	5.85867515258801e-06
0.564789109927077	0.000526404183187799
0.566158934847896	0.180899533497923
0.566761830777809	2.31678676525405e-06
0.567302453576033	1.20232645983020e-08
0.567755604044357	3.36813988124459e-05
0.567886883911983	8.35199591655619e-08
0.568251017626774	7.69496356095012e-08
0.569573657616325	2.02829485553920e-07
0.569619000537099	1.49180401681542e-06
0.570330710711064	5.46174665661697e-09
0.570414188915061	5.09219622348404e-08
0.570639953466857	1.60621290829990e-06
0.571325736118500	1.31110304207561e-08
0.572014830106529	4.94259981903701e-05
0.573510592670260	3.80526281010079e-07
0.573655232172327	2.27802391175994e-05
0.574154269669448	0.000377039564083170
0.574564284152568	1.28703829932421e-09
0.574621864447777	7.11859487968228e-09
0.577109417077765	5.59990710127760e-07
0.577373431461912	4.57257043987365e-09
0.577730543920228	1.49180401681542e-06
0.577782865643129	5.09219622348404e-08
0.578514016877376	1.54652128583304e-09
0.578984447045199	1.06656777385965e-07
0.579591637644132	8.48477290014804e-09
0.579645796931215	0.000421750846830314
0.579805298043362	7.04298006785359e-07
0.580900841788878	2.00229270152939e-06
0.580962870851175	1.06656777385965e-07
0.581405622541725	7.38908251802240e-11
0.581638504501318	0.970516051300281
0.584732140786455	2.27802391175994e-05
0.585176437351320	0.000189161936021085
0.585999839469341	4.11775641582192e-06
0.586312059256103	0.000117471916104924
0.586430962285008	3.96476535591874e-08
0.587547872098767	0.00831460908674945
0.587608429074305	5.53286212176435e-08
0.588807815253207	5.46174665661697e-09
0.589680388010210	0.00350116735385489
0.590080528248730	0.129670224908282
0.590913135135138	1.86084838984370e-06
0.591961789437674	0.00303394757944265
0.592456052616929	0.290472149493835
0.592485128231274	4.35307657283821e-05
0.593841767521176	7.19878817481736e-05
0.593906752233614	0.000856411554987193
0.594370672747639	0.000132495105221861
0.594956459462456	2.03379651705973e-09
0.596505576276665	0.00303394757944265
0.598182688749994	0.0364388559134511
0.598361259541005	4.44404787399523e-07
0.599538096044798	1.55807512062672e-08
0.601112604319428	0.00463711810621559
0.601168686829069	3.96476535591874e-08
0.601380557406772	1.59640509960384e-07
0.601680313268092	0.589451169405619
0.602002367042663	1.25408392070442e-07
0.602566496579987	0.00237996397943622
0.603492130306911	1.99627753900841e-05
0.603675689726910	0.000200581495782427
0.604180206510781	0.000158460939132426
0.605500948629266	4.94259981903701e-05
0.606319007880766	4.42049686320830e-06
0.607394641943070	0.00262428006436383
0.607510543142513	9.79171019679945e-05
0.607789638056891	0.0701265940712883
0.608655649049582	0.0555456931343456
0.609404948405275	9.51393791320277e-06
0.609521760007782	1.69472446104697e-09
0.609686191136388	1.07017858786474e-09
0.610075767218646	0.0484134994648137
0.611103962190833	2.38973869210243e-08
0.611315686349262	0.00761706430624423
0.611334349044414	0.000654864616854616
0.611753401760195	1.02773325889145e-06
0.613156706862933	0.695215399066910
0.613356498827308	0.0614519110112570
0.613688449336366	0.000104065633311015
0.614981835964947	2.27802391175994e-05
0.615604930339180	0.0555456931343456
0.615978427913485	0.000952074039272618
0.616143541421850	5.09219622348404e-08
0.617200028888905	0.00167975551619603
0.618015171955939	1.38525207812128e-06
0.618489761276039	1.59640509960384e-07
0.619051567899080	3.83066870411599e-05
0.620039472042857	0.00303394757944265
0.620431744026934	0.000110577259680838
0.621011357558539	2.95898455460141e-05
0.621216211440162	0.0176490281291739
0.621848930833670	4.68563195971611e-08
0.622974885635851	0.000526404183187799
0.623716154877372	2.38973869210243e-08
0.625684785198284	1.47331749907827e-07
0.628170912773375	2.43271166164697e-05
0.628388430554997	1.19368010017254e-06
0.630676918056509	0.0198830764139107
0.630956565010811	3.36813988124459e-05
0.631203781741100	1.72903126248493e-06
0.633125564487322	1.99627753900841e-05
0.633331351020081	0.0351365999421798
0.633428843083061	0.00333861225944255
0.634037057499794	2.31678676525405e-06
0.634272540668638	0.00350116735385489
0.634901310191689	4.11775641582192e-06
0.636842078953678	7.22082997787556e-06
0.637200428303309	0.00237996397943622
0.638005704669989	0.00249939232722769
0.639092396063584	0.00123618456320901
0.639260374044078	0.00195267667393055
0.639941776121803	0.000691251692584526
0.640447395521355	1.19368010017254e-06
0.640539492289558	0.171450047459710
0.640597794630373	0.000445919120657458
0.641330743894733	7.19878817481736e-05
0.641374587125474	3.25553952335513e-07
0.641414105016187	0.0162848089481173
0.641895945074755	0.0724455957742367
0.643696616177210	9.83289055492186e-08
0.644052806561209	5.53286212176435e-08
0.644472974898903	0.000178355548438745
0.644832243829452	0.00442719316717303
0.645259981392072	0.00195267667393055
0.647011241867081	0.0251012827293351
0.647338524578315	1.86084838984370e-06
0.648392185545472	0.000498181672334236
0.648800881417727	0.0270863183882960
0.648936914172046	0.283778047945624
0.649600176432627	0.0467558423927718
0.650331182731160	0.0103146724023380
0.650872663275918	5.26500897870419e-05
0.652542472188383	7.19878817481736e-05
0.652739955927027	0.0138316198029754
0.653019840916763	0.00275484821205465
0.653810472713725	4.63896597534200e-05
0.654316468302554	1.74791333171739e-05
0.655746963754701	0.00637724609817312
0.656411774613288	0.00144232820319546
0.656599072576825	3.15727047997347e-05
0.656780827986965	2.78287410125123e-07
0.658405049292220	1.09068652513500e-05
0.658815313023191	1.15665432058693e-07
0.659362723587019	0.00117375835201434
0.660276759032138	0.000377039564083170
0.660985115405175	0.000811997575168697
0.662030722212902	0.340288465098917
0.662091288887199	1.28603920917793e-06
0.662433565153671	3.36813988124459e-05
0.663331295172402	6.73621289312262e-06
0.664588085908111	9.21126879371652e-05
0.666678924824036	0.000729510610069649
0.666902516862309	1.24932420981477e-05
0.667084987116606	4.63896597534200e-05
0.667716094028141	7.65878739021805e-05
0.667917202603626	0.00906876099327356
0.668607289641927	0.245813802458941
0.670127284219290	0.00215663782122977
0.670290585780531	8.66343294317967e-05
0.670614821238270	0.0241568846428126
0.670738986290399	0.00289132530507862
0.671865128557521	0.000498181672334236
0.673932991087352	0.0144121833498759
0.674119930159192	6.76500824637152e-05
0.675139232375852	0.000200581495782427
0.675150722747720	4.44404787399523e-07
0.675736819215665	0.00485601639666783
0.676050638296394	0.000691251692584526
0.677627584683730	0.0849996974869642
0.678274728904912	0.0112277644666888
0.678674566900516	0.0198830764139107
0.679187361595531	0.000117471916104924
0.680129280045796	0.0150141327981898
0.680424483035675	0.00532207780514421
0.680427176339960	2.77257194512759e-05
0.681615929007289	0.0198830764139107
0.682455675262710	0.000952074039272618
0.684396068427506	0.0183679594713855
0.685139633700895	0.0797816471249810
0.686171219638405	0.00868437122924063
0.686308333743966	8.66343294317967e-05
0.688522368782908	0.000654864616854616
0.688999365945220	4.35307657283821e-05
0.689812245351256	2.77257194512759e-05
0.690956408669566	2.27802391175994e-05
0.691568610316552	7.22082997787556e-06
0.692286788148077	0.00137033256104877
0.692558758796780	0.00111425646835577
0.693413802840324	0.00697244149457026
0.693997041201688	4.74449684042066e-06
0.694486630169020	2.00229270152939e-06
0.694743198598693	0.000769728869832387
0.694841978004008	0.00117375835201434
0.695751197893106	0.00318295916165074
0.696058497951435	0.00176656414341452
0.696628314518507	3.49711151771799e-09
0.697157856635089	0.000903069489571342
0.697426351354976	9.79171019679945e-05
0.697771856194716	0.00205233387238041
0.697886764607926	0.876634900313995
0.698996913534111	0.000587373285773632
0.701493590708066	0.00111425646835577
0.702637542668985	0.0364388559134511
0.704451487704632	0.000149315500948519
0.704457704131303	1.74791333171739e-05
0.704510533179224	6.76500824637152e-05
0.704803429781578	1.86084838984370e-06
0.704809231442516	0.00105755431847824
0.705444629262789	0.0797816471249810
0.705873384686125	7.73868568857663e-06
0.706207266214461	0.000117471916104924
0.708935714399983	3.59234231126969e-05
0.710665799417973	1.09068652513500e-05
0.711033459348278	0.00289132530507862
0.712989344370759	0.00384806798355141
0.713619941936391	0.0191123967598286
0.713726895240366	0.000903069489571342
0.713815522243507	0.0377820178941673
0.713890093699390	5.97055584341916e-05
0.714763177801426	0.000398810193846611
0.715781642689506	0.00556993858736055
0.716820228669808	7.59914536866572e-07
0.716837117629432	0.000729510610069649
0.717586384253711	0.00117375835201434
0.720447673635538	1.49180401681542e-06
0.720632005586602	0.000377039564083170
0.721761876187777	0.000769728869832387
0.722281338979042	0.00205233387238041
0.722607374058530	0.403537539154086
0.725741315359079	0.00262428006436383
0.728951183211130	0.000238848457069707
0.729472882054646	0.00831460908674945
0.730714697336130	0.00215663782122977
0.731449459673773	0.185766856298216
0.732912781180544	0.000769728869832387
0.732931433357588	0.00795899566104559
0.733635276899461	0.000189161936021085
0.734045171342466	0.0467558423927718
0.734563842753187	0.0150141327981898
0.734650795613245	0.000189161936021085
0.734845712455126	0.000212646382745277
0.735645479687170	0.000300588837844831
0.739981106859459	0.149448706230463
0.740057403301542	0.0797816471249810
0.740225552369650	0.0484134994648137
0.740645870760992	0.0183679594713855
0.741015679058518	0.0292054095684450
0.742769815317864	0.190730333471568
0.743416173070757	0.145319127240865
0.744890530814686	0.000498181672334236
0.745933938948927	0.0132718047399103
0.745946073738879	0.283778047945624
0.746105570027946	0.00226578132742754
0.746520860523266	0.00105755431847824
0.748172836309868	0.162375022412767
0.750270356023310	0.0107626125954115
0.750642058685376	0.185766856298216
0.751480128834933	0.00831460908674945
0.752079041069671	0.297271689089307
0.752734079740328	0.0364388559134511
0.753066158836704	0.000691251692584526
0.755174179351644	0.00761706430624423
0.756333640321157	0.00151779619061312
0.756360519957638	0.000498181672334236
0.757844605745519	0.000124770537891000
0.758260513339513	0.0232434470536712
0.760917424190346	0.00422591773137863
0.761994691644437	0.00582816843911527
0.762081372356652	0.0351365999421798
0.762084958555550	0.00508422172364410
0.762867018242852	0.239849991191080
0.763153579673486	6.76500824637152e-05
0.765243378760526	0.233988916281058
0.765523519673800	5.97055584341916e-05
0.766071681599688	0.0420668213238357
0.766587021419781	0.0364388559134511
0.766628376800576	0.000189161936021085
0.767829922053019	0.00367089339245066
0.767967395499536	0.0206807491399781
0.768959702652559	0.149448706230463
0.769660452002187	0.0215061799325119
0.770379345164824	0.0117106837928731
0.771165490118785	0.0904903609061440
0.772132345699769	0.290472149493835
0.772182599373694	0.000587373285773632
0.772285933345695	0.0117106837928731
0.772404882163030	0.00289132530507862
0.772807586922359	5.26500897870419e-05
0.773125414568678	0.0117106837928731
0.773764157818727	0.0144121833498759
0.774151940304137	0.355472472594311
0.774342516883023	0.0656712576891266
0.774388940405367	0.102326268227330
0.775092572194837	0.00262428006436383
0.775849034008036	0.000318207892322871
0.776076629020489	8.66343294317967e-05
0.776804828316361	0.00637724609817312
0.779873317048085	0.00215663782122977
0.780946189720751	0.0701265940712883
0.781231829441335	0.0132718047399103
0.783410845871258	0.222572896466565
0.783594084361485	0.141277506440492
0.785311667109210	0.0724455957742367
0.785493701552881	0.000377039564083170
0.785952024797077	0.00609714234517395
0.786690370073269	0.0823571708823862
0.786997702539026	0.911708975319428
0.792823222351414	0.0849996974869642
0.792917425706345	0.180899533497923
0.794854694153868	0.000132495105221861
0.795742383000515	0.133454087587793
0.796513502920005	0.0251012827293351
0.797635190331892	0.00609714234517395
0.798425560836154	0.529782490626018
0.799096445043709	0.0435835477758183
0.799651040174698	0.283778047945624
0.800081023005707	0.000620265365203973
0.802717397389960	0.0122119396652024
0.803017991439290	0.00831460908674945
0.803132221242780	0.145319127240865
0.805328501988207	0.387099777679124
0.805390494028799	0.239849991191080
0.808312526296839	0.00442719316717303
0.808664594130172	0.233988916281058
0.808854681327173	0.0223601480626597
0.809180760455169	0.750587231522306
0.810645363961080	0.00988340129168582
0.810959760323494	0.807274950728915
0.811383723715878	0.00237996397943622
0.812844432531797	0.0748270080049043
0.813614928923633	0.0933407965270884
0.814309934650227	0.420386329607813
0.814311862130106	0.105469946521778
0.814822868311090	0.0518771310539591
0.815454335772773	0.0451462083807951
0.815878210542979	0.00275484821205465
0.816019835729617	0.0467558423927718
0.817510789569426	0.311187643410275
0.818589251341475	0.129670224908282
0.819261343945913	0.420386329607813
0.821070848245206	0.0292054095684450
0.821270979052242	0.706171488281230
0.821529925141055	0.233988916281058
0.821594272977196	0.102326268227330
0.822070577981875	0.157975689150513
0.822147266460757	0.00403297759130090
0.823792823306988	0.0314656325772561
0.824443843209306	0.222572896466565
0.824475869901828	0.446419435959973
0.825697705652776	0.176127545483988
0.827121056719104	0.0314656325772561
0.830771071337137	0.0748270080049043
0.831569390122415	0.270705337724518
0.831708215626225	0.318304227472228
0.832844065132393	0.00367089339245066
0.834688282277234	0.411910837147600
0.836263363009257	0.0635326507348075
0.836357016076123	0.0451462083807951
0.837197080530532	0.166866170463260
0.837728870987453	0.0198830764139107
0.838057878623189	2.95898455460141e-05
0.839542023819967	0.403537539154086
0.839985472819007	0.0635326507348075
0.840357495487537	0.133454087587793
0.841583548480460	0.0904903609061440
0.843932381591871	0.00100353197613885
0.845039047492790	0.529782490626018
0.846272772310058	0.217016824548622
0.846456709590079	0.200948896975928
0.846879143163133	0.0877103774809814
0.850122425942670	0.0467558423927718
0.850284589522011	0.264326212796785
0.850490801350758	0.428963388860433
0.851822251449686	0.318304227472228
0.852000580206186	0.935191970239339
0.853374628717601	0.0420668213238357
0.853635471948835	0.0169548805872933
0.853650413641533	0.304176818019704
0.856435210407620	0.00697244149457026
0.857972079525947	0.0391670680388259
0.857975770537802	0.420386329607813
0.859574119229516	0.000178355548438745
0.859755591166734	0.122352925844741
0.860045297956708	0.0405950005366927
0.860166706046545	0.0364388559134511
0.861103298368035	0.0260774773080787
0.863501844053953	0.258051495086236
0.865125042330227	0.363222312552739
0.869472942248278	0.283778047945624
0.869832448196870	0.190730333471568
0.869894183826382	0.0292054095684450
0.872480369237162	0.946955942225594
0.872769441868434	0.108689773214447
0.873004343315333	0.304176818019704
0.874233833054756	0.000526404183187799
0.874360284492377	0.420386329607813
0.876462029476693	0.0962628310361518
0.878726091776232	0.473346557258450
0.879073427151399	0.355472472594311
0.881079867427316	0.0877103774809814
0.881542703351466	0.387099777679124
0.881893653665267	0.0518771310539591
0.884948464674036	0.258051495086236
0.885054690476378	0.0501202392620014
0.885335053972194	0.559230535791907
0.885856385839452	0.355472472594311
0.886164417003172	0.129670224908282
0.886435475159909	0.0823571708823862
0.886596871025509	0.190730333471568
0.887395779844704	0.529782490626018
0.887870827161209	0.195790758351199
0.890060571183003	0.363222312552739
0.890415006706548	0.379036310773936
0.890919638534630	0.206205487053013
0.894179323035703	0.239849991191080
0.897287376281464	0.539510316799405
0.898927904955122	0.371077032126514
0.901858686177041	0.455296906903138
0.902082649754315	0.108689773214447
0.902731249098180	0.864993706164488
0.903022683111739	0.0314656325772561
0.907671455527565	0.0156381195256908
0.907872629329971	0.347827782975812
0.907944075034619	0.200948896975928
0.908133060847912	0.171450047459710
0.908138539058573	0.239849991191080
0.908319806181182	0.428963388860433
0.909265675197703	0.876634900313995
0.909473024392477	0.549326784267993
0.911863738823927	0.464272910621615
0.911966891689087	0.403537539154086
0.912156010687178	0.239849991191080
0.912458442329513	0.332854691572728
0.913169724022831	0.355472472594311
0.913482398013756	0.122352925844741
0.913540314507752	0.853381736754793
0.914082197474171	0.739398819311450
0.915244280337873	0.171450047459710
0.917707270959609	0.166866170463260
0.918622835175263	0.363222312552739
0.918858741952540	0.00485601639666783
0.920050762361638	0.620403720627753
0.920825444254541	0.437641335048246
0.921070008002458	0.935191970239339
0.923620168334223	0.795845542466455
0.924537220452846	0.610007552037681
0.924556204962637	0.258051495086236
0.925474555982670	0.695215399066910
0.930807833571391	0.0144121833498759
0.930858296309065	0.118817344483297
0.930900775369147	0.277189189773048
0.931502727496806	0.258051495086236
0.933255194497075	0.162375022412767
0.933515289872114	0.761828345935475
0.933783827273279	0.217016824548622
0.936142574014225	0.841801450158128
0.937041946852601	0.935191970239339
0.938395776314671	0.599689484512371
0.938997849175661	0.258051495086236
0.942286861383579	0.795845542466455
0.942415724405831	0.935191970239339
0.942910543725531	0.706171488281230
0.944944054444571	0.473346557258450
0.945807160840618	0.455296906903138
0.947263551355321	0.559230535791907
0.948018562059060	0.559230535791907
0.954795051256606	0.652043622400636
0.957255740643016	0.982307053080085
0.957381896190469	0.510597936605645
0.957484191561820	0.982307053080085
0.961047559701932	0.673495052801603
0.962516268569709	0.662734758176107
0.962648066151393	0.795845542466455
0.963926645874231	0.935191970239339
0.964372201818173	0.841801450158128
0.965477615273260	0.630876292161720
0.968864169091881	0.437641335048246
0.972091959697810	0.0198830764139107
0.973873773940901	0.610007552037681
0.974448886737633	0.946955942225594
0.977299574222605	0.818745653476580
0.979172590661899	0.455296906903138
0.980744007629572	0.830255283911196
0.983226534337135	0.446419435959973
0.983539584542972	0.355472472594311
0.986008307707516	0.569220163741530
0.988320570154209	0.387099777679124
0.988497234463379	0.899995037236364
0.988586093500495	0.641423522520332
0.991354234612324	0.420386329607813
0.994878808227459	0.304176818019704
0.995611594299774	0.610007552037681
0.996223778939979	0.830255283911196
0.996692909613500	0.491782956953405
0.997090144127135	0.935191970239339
0.997892979035447	0.935191970239339
0.998145475179408	0.695215399066910
0.998299119129499	0.841801450158128
0.999212606692529	0.982307053080085
1.00034265505976	0.888302842153389
1.00145727387258	0.841801450158128
1.00158188312736	0.888302842153389
1.00171357589697	0.695215399066910
1.00360996495427	0.355472472594311
1.00561865970060	0.569220163741530
1.00924416381057	0.641423522520332
1.01257577946799	0.599689484512371
1.01353278812726	0.853381736754793
1.01475198225527	0.899995037236364
1.01543827045741	0.0420668213238357
1.01640005127906	0.620403720627753
1.01773930073849	0.899995037236364
1.01858715805743	0.761828345935475
1.01919684005526	0.549326784267993
1.01970784777029	0.599689484512371
1.02152446359699	0.464272910621615
1.02152804572366	0.876634900313995
1.02209180034740	0.717188813606376
1.02267749827760	0.761828345935475
1.02302851229116	0.0555456931343456
1.02358471487619	0.589451169405619
1.02361460445734	0.818745653476580
1.02444069906698	0.750587231522306
1.02559489900640	0.473346557258450
1.02847440813592	0.761828345935475
1.02871700759081	0.784459768949547
1.03288826201301	0.970516051300281
1.03346807813949	0.579294210581981
1.03480205752486	0.935191970239339
1.03837700385375	0.0176490281291739
1.03838721988530	0.830255283911196
1.03924056953950	0.141277506440492
1.04177865633500	0.717188813606376
1.04485968126459	0.455296906903138
1.04635991061759	0.325526586779152
1.04666559741577	0.455296906903138
1.04806154071987	0.899995037236364
1.05022000774264	0.539510316799405
1.05024920959175	0.559230535791907
1.05085348839292	0.652043622400636
1.05203316655977	0.579294210581981
1.05355179700097	0.549326784267993
1.05757547766492	0.283778047945624
1.05790705340323	0.162375022412767
1.05817497691354	0.830255283911196
1.05872269908024	0.982307053080085
1.05938411996055	0.355472472594311
1.06269202539079	0.464272910621615
1.06632639483585	0.620403720627753
1.06701581799106	0.630876292161720
1.06918080912557	0.888302842153389
1.06923525297682	0.363222312552739
1.06929511428501	0.0772719759293396
1.06963369459788	0.841801450158128
1.07058874628593	0.297271689089307
1.07200131229791	0.347827782975812
1.07365121059156	0.125970193170972
1.07802370279800	0.695215399066910
1.07829513378494	0.559230535791907
1.07864465945465	0.923442131978236
1.07925258546021	0.283778047945624
1.08080339474016	0.807274950728915
1.08172349077755	0.411910837147600
1.08394362316339	0.569220163741530
1.08450958325665	0.610007552037681
1.08769064905572	0.599689484512371
1.08960655627244	0.403537539154086
1.09280661546217	0.501143667603293
1.09300611362387	0.122352925844741
1.09498979665031	0.539510316799405
1.09808295922309	0.233988916281058
1.09875995477546	0.290472149493835
1.10022069522584	0.340288465098917
1.10329468477429	0.00637724609817312
1.10855357157908	0.137322834846993
1.10855560718641	0.290472149493835
1.10873508772143	0.185766856298216
1.10958606097604	0.206205487053013
1.11116097763431	0.599689484512371
1.11452823484312	0.501143667603293
1.11513145322196	0.245813802458941
1.11597757616254	0.363222312552739
1.11743357848455	0.0183679594713855
1.11756285142025	0.297271689089307
1.11778848970926	0.108689773214447
1.11786350765418	0.0536852532867983
1.12277236358565	0.853381736754793
1.12722467610051	0.841801450158128
1.12949865788860	0.958731490813444
1.13337138226427	0.473346557258450
1.13841373366275	0.750587231522306
1.14442842419656	0.195790758351199
1.15163385317848	0.283778047945624
1.15285460849476	0.491782956953405
1.15826408358935	0.251880824661912
1.15995683940171	0.233988916281058
1.16403784069956	0.180899533497923
1.16668929020058	0.195790758351199
1.16848586524883	0.115362359692063
1.17069242342519	0.652043622400636
1.17139195991319	0.290472149493835
1.17580924733348	0.00367089339245066
1.17622102167819	0.118817344483297
1.18252014503472	0.162375022412767
1.18456577425606	0.105469946521778
1.18956504870044	0.122352925844741
1.18960225354077	0.153667235485090
1.19529737108499	0.0518771310539591
1.19529883202483	0.0992576082398258
1.20200790304118	0.222572896466565
1.20217967830600	0.0904903609061440
1.20623062803596	0.000421750846830314
1.21551157670702	0.277189189773048
1.21736804921872	0.0162848089481173
1.22030879705106	0.876634900313995
1.22069826377374	0.0724455957742367
1.22112364499015	0.00906876099327356
1.22570037159298	0.00442719316717303
1.22591066162561	0.0536852532867983
1.23237976979677	0.0150141327981898
1.23270522679163	0.222572896466565
1.23381642140871	0.00289132530507862
1.23411665832168	0.153667235485090
1.23532065926081	0.190730333471568
1.23836680093034	0.0169548805872933
1.24366189468577	0.0555456931343456
1.24411866108406	0.0435835477758183
1.24451286613445	0.0501202392620014
1.25344288348289	0.00333861225944255
1.25465730207182	0.464272910621615
1.25741351142894	0.0701265940712883
1.26227039450859	0.0117106837928731
1.26283795581047	0.529782490626018
1.26512537620813	0.000225390278990257
1.27423867626815	0.245813802458941
1.27441358951995	0.157975689150513
1.27479638988835	0.0117106837928731
1.27566276269871	5.60727961318913e-05
1.27598456392004	0.0877103774809814
1.27804848953160	0.0292054095684450
1.27944587890235	0.00318295916165074
1.28667501564359	0.0206807491399781
1.29180633405385	0.0251012827293351
1.29279852057083	0.122352925844741
1.29366137120995	0.0467558423927718
1.29918953551584	0.000556110978372402
1.30058881489743	0.166866170463260
1.30161744580402	0.153667235485090
1.30738377500255	0.0215061799325119
1.31265012496369	0.0232434470536712
1.31354911002102	0.0656712576891266
1.31435736895087	7.73868568857663e-06
1.31651766159199	0.0117106837928731
1.33495712021643	0.00761706430624423
1.33853838913975	1.42983558713143e-05
1.35361970988664	0.00237996397943622
1.35607789882005	0.000158460939132426
1.35822939212037	0.0206807491399781
1.36959291066702	0.0594279151689524
1.38207082807932	0.0338742801295203
1.38838706646333	0.0501202392620014
1.39182264486944	0.00367089339245066
1.39539201769806	0.706171488281230
1.41086036409729	0.251880824661912
1.41314966910082	0.0992576082398258
1.42654072633187	0.00195267667393055
1.42844333132956	0.00508422172364410
1.42988713824329	1.28703829932421e-09
1.43551234949549	0.000377039564083170
1.43853204610571	0.00582816843911527
1.44536055783206	0.00946826970861527
1.44946408998346	0.0144121833498759
1.48006804896219	0.000225390278990257
1.48097725806652	0.000300588837844831
1.48459814325819	0.00556993858736055
1.48557062079083	0.0215061799325119
1.48884466903978	0.00117375835201434
1.48898257472110	2.78287410125123e-07
1.48967390251388	0.0162848089481173
1.50460887968946	0.0377820178941673
1.50717476907021	0.00117375835201434
1.50912090982758	0.00666887648888951
1.51194535585479	3.96476535591874e-08
1.52217478164112	5.60727961318913e-05
1.52532904412192	3.52005762606802e-07
1.52601591358954	0.000238848457069707
1.53413572987493	5.59990710127760e-07
1.54470778738402	0.00215663782122977
1.54779964586454	9.06320524055542e-08
1.54824287847551	0.000471375144213159
1.55274506044301	0.620403720627753
1.56450748810603	8.66343294317967e-05
1.56590668400065	9.21126879371652e-05
1.56914451075477	3.59234231126969e-05
1.57841047200486	1.24932420981477e-05
1.58067004668330	0.000856411554987193
1.60189231859407	3.83494235931968e-06
1.60478801818392	0.00637724609817312
1.61776111584230	0.00117375835201434
1.61919922029208	3.32415304907791e-06
1.62881353216436	0.000300588837844831
1.65376081812626	0.00442719316717303
1.69392684401413	5.18567513938219e-07
1.69788904472118	4.35307657283821e-05
1.70622096463506	0.00508422172364410
1.72292485298399	0.0303174288133101
1.78305969436442	1.42983558713143e-05
1.78759349960800	4.11270573654067e-07
1.79115890622859	3.64589149250625e-08
1.80253463634038	7.08811385443280e-08
1.81178543550284	2.87897208006702e-06
1.82508797421911	0.000498181672334236
1.86281762400024	0.000225390278990257
1.87254500874463	0.340288465098917
1.87338557022452	3.09389062995620e-06
1.88269216805852	1.87309784305118e-07
1.91961796471236	7.22082997787556e-06
1.92519319958569	8.29193883550255e-06
1.94284623359732	1.86084838984370e-06
1.94872128406106	3.59234231126969e-05
1.97593971774132	1.63505720817052e-05
1.99105112469658	0.00249939232722769
2.00572108441843	1.06656777385965e-07
2.04651705588385	5.59990710127760e-07
2.06176707163302	0.0574595460285453
2.07999334442800	0.0206807491399781
2.10372613864602	5.49405245096520e-11
2.12810241537602	0.673495052801603
2.13734777607135	1.33667600316272e-05
2.25302543133736	0.0555456931343456
2.29239879165763	2.19588553252214e-07
2.32558603450191	7.38908251802240e-11
2.33948205921703	2.15439927669119e-10
2.40559249572484	1.06656777385965e-07
2.44619033892277	3.82015978199936e-10
2.58005156194193	8.19749722900467e-07
2.62409878918077	1.01045327532639e-08
2.62747167866820	2.60985278795585e-10
2.66554327906467	1.49180401681542e-06
2.70050107226643	3.01985935916215e-11
2.70322992865795	3.82489070531494e-09
2.71328135867343	3.01985935916215e-11
2.78885058680735	8.19749722900467e-07
2.87584108727499	6.52773645749570e-08
2.91720175777107	9.91862861894808e-11
3.05440749796483	2.15439927669119e-10
3.26556373337620	3.01985935916215e-11
3.38199488864335	6.01038563157041e-08
3.46559448989655	3.68972585398101e-11
3.55389434118415	2.15439927669119e-10
3.62544786987484	3.01985935916215e-11
3.66529027168600	7.77254950974265e-09
3.67635831887948	1.28603920917793e-06
4.17238608737771	0.000168131643750181
4.30822082782353	3.01985935916215e-11
4.32752972379304	3.01985935916215e-11
4.41677410847481	6.06575700904676e-11
4.51219541440797	3.01985935916215e-11
4.58226681503940	3.01985935916215e-11
4.66351532394436	3.01985935916215e-11
4.78420537402321	3.01985935916215e-11
5.18701817899182	3.01985935916215e-11
5.22006209133966	3.01985935916215e-11
5.70291907586521	3.01985935916215e-11
6.32880342960882	2.13272591871869e-05
7.06340324356963	3.01985935916215e-11
8.94330759894201	3.01985935916215e-11
15.8339159996701	3.01985935916215e-11

## Sheet: Fig 2c
Power ratio SD/preSD	p-value
0.0249978439658235	3.01985935916215e-11
0.0261596720667401	3.01985935916215e-11
0.0281933185274399	3.01985935916215e-11
0.0326938034326215	3.01985935916215e-11
0.0380751599851684	3.01985935916215e-11
0.0401256850382885	3.01985935916215e-11
0.0420577510497327	5.96730609473412e-09
0.0510829450098313	3.01985935916215e-11
0.0533535577929725	3.01985935916215e-11
0.0558044272773536	3.01985935916215e-11
0.0575959294841491	3.01985935916215e-11
0.0613392151577243	3.01985935916215e-11
0.0725247707139374	7.38908251802240e-11
0.0731472528799021	3.01985935916215e-11
0.0803752812345790	8.99340602701488e-11
0.0821013398390636	3.01985935916215e-11
0.0893191432420386	3.01985935916215e-11
0.0897561897735661	3.01985935916215e-11
0.0908255856104540	3.01985935916215e-11
0.0942353394581813	3.01985935916215e-11
0.0986119669197376	3.01985935916215e-11
0.104737115853247	3.01985935916215e-11
0.119705978934549	3.01985935916215e-11
0.137527222750395	3.01985935916215e-11
0.141757851069469	3.01985935916215e-11
0.152101485578945	3.01985935916215e-11
0.155109046652862	3.01985935916215e-11
0.162139767318934	3.01985935916215e-11
0.167620300876304	3.01985935916215e-11
0.172423008009091	3.01985935916215e-11
0.176017688252543	3.64589149250625e-08
0.181660207911114	3.01985935916215e-11
0.185980904041833	3.01985935916215e-11
0.187082314756026	3.01985935916215e-11
0.195408059304149	3.01985935916215e-11
0.197741417730977	3.33838882042883e-11
0.208029187732050	3.01985935916215e-11
0.229407698108192	3.01985935916215e-11
0.233827144713915	3.01985935916215e-11
0.234423125231393	4.68563195971611e-08
0.235823744068436	3.01985935916215e-11
0.244989662955530	3.01985935916215e-11
0.246234415784233	3.68972585398101e-11
0.254812516171274	3.01985935916215e-11
0.258537884981790	3.01985935916215e-11
0.270580416230175	3.01985935916215e-11
0.271188000880994	3.01985935916215e-11
0.292854866107637	3.01985935916215e-11
0.298154744527350	3.01985935916215e-11
0.301796803993382	3.01985935916215e-11
0.306256501702030	5.46174665661697e-09
0.308347888122596	4.07716484682535e-11
0.310623127923151	2.66947138774028e-09
0.319529289628561	3.01985935916215e-11
0.320278010558787	3.68972585398101e-11
0.323293280840015	6.06575700904676e-11
0.324966995626252	3.01985935916215e-11
0.327088389503551	3.01985935916215e-11
0.328861273168360	3.01985935916215e-11
0.341103681916983	3.33838882042883e-11
0.342460758909548	3.01985935916215e-11
0.363594985488382	3.35195129701194e-08
0.366943908552271	8.48477290014804e-09
0.382310070380236	4.97516644059342e-11
0.395731084247817	1.10772007483392e-06
0.398097601692416	1.54652128583304e-09
0.402396466135182	9.79171019679945e-05
0.405538311125708	3.33838882042883e-11
0.410093629452459	6.01038563157041e-08
0.414777049400436	2.66947138774028e-09
0.417472763663904	2.60985278795585e-10
0.425800581077707	1.77690788708274e-10
0.426116379079784	4.35307657283821e-05
0.447603222275971	6.69551896550018e-11
0.449428781990285	6.06575700904676e-11
0.452226525926904	7.19878817481736e-05
0.453404551817076	3.01985935916215e-11
0.458528792707836	2.87158477429812e-10
0.480242131355059	3.08105435180213e-08
0.482251394685188	3.49711151771799e-09
0.485926116395090	3.01985935916215e-11
0.486006134534632	3.19674022280219e-09
0.490507996467439	1.54652128583304e-09
0.490725302600776	1.20566790063599e-10
0.500742178071163	4.99795396056894e-09
0.507389827771623	3.47419660683180e-10
0.516995522178057	7.38028585577708e-10
0.522399940737049	4.97516644059342e-11
0.534267732624338	6.52773645749570e-08
0.535693574022635	4.50432211270532e-11
0.535803716012637	2.87158477429812e-10
0.538290259348114	4.08395345182804e-05
0.539823460249505	1.28603920917793e-06
0.548339582313555	2.03379651705973e-09
0.556018782854553	4.31061229997227e-08
0.556249288732396	3.19674022280219e-09
0.560242898048453	7.73868568857663e-06
0.564794661083769	3.01985935916215e-11
0.565024434390560	1.86084838984370e-06
0.569261366550964	2.92154521384167e-09
0.569327930541407	9.06320524055542e-08
0.573922689489057	4.97516644059342e-11
0.579849331499370	3.80526281010079e-07
0.586672457599657	4.50432211270532e-11
0.599363736539518	3.83494235931968e-06
0.603309885018508	5.46174665661697e-09
0.611839562822489	0.000445919120657458
0.616593943823862	0.000300588837844831
0.620072783916513	8.99340602701488e-11
0.620083306512907	1.28603920917793e-06
0.620157682341093	0.000117471916104924
0.621163734787638	6.04594942101281e-07
0.629866281234437	3.59234231126969e-05
0.635382154773413	2.60985278795585e-10
0.638966092010250	0.000132495105221861
0.643673532016484	1.06656777385965e-07
0.655316265900038	4.11775641582192e-06
0.655773311632039	4.63896597534200e-05
0.662677121368382	0.000124770537891000
0.671192613836651	6.76500824637152e-05
0.671335427268649	0.000421750846830314
0.681649410124377	0.153667235485090
0.700767985029460	0.000471375144213159
0.725165706970682	0.00422591773137863
0.731435931236770	5.46174665661697e-09
0.731768091479363	0.00795899566104559
0.739296767306983	3.52005762606802e-07
0.745104455363071	7.73868568857663e-06
0.745120605187441	0.000952074039272618
0.746817998262913	0.000811997575168697
0.749245898696812	6.73621289312262e-06
0.755533588342279	9.51393791320277e-06
0.756025180841548	0.00249939232722769
0.762107333604777	0.000200581495782427
0.762752575257595	8.88287979083057e-06
0.764635771229103	0.000654864616854616
0.765089701543432	0.000104065633311015
0.769777235431977	0.958731490813444
0.782086910302283	0.000268057096804918
0.782391005543270	0.000336790090431944
0.795825122547477	0.0314656325772561
0.798113829742987	5.60727961318913e-05
0.799131113364191	0.000336790090431944
0.799997448578659	0.00761706430624423
0.802696841281460	2.77257194512759e-05
0.808628648904213	2.13272591871869e-05
0.814476893199634	4.63896597534200e-05
0.833711167564490	0.0144121833498759
0.877552298532243	0.761828345935475
0.886069174130045	0.318304227472228
0.890529091033813	0.970516051300281
0.899769487605898	0.0701265940712883
0.921799738769393	0.258051495086236
0.925160701055011	0.446419435959973
0.931325776823788	0.0364388559134511
0.960336052808058	0.428963388860433
0.966242420877166	0.795845542466455
1.00246081470479	0.784459768949547
1.00357932676863	0.411910837147600
1.00706385203893	0.529782490626018
1.05078574342923	0.176127545483988
1.09475182714981	0.559230535791907
1.10124809488652	0.000189161936021085
1.10898648986931	0.652043622400636
1.15132590558624	0.00556993858736055
1.21309401985314	0.0206807491399781
1.21878098626172	0.0169548805872933
1.22122301519511	0.166866170463260
1.22372306690829	0.0467558423927718
1.22576282415774	0.0281286698972873
1.24971810717262	0.0391670680388259
1.26060568256797	0.0992576082398258
1.28123709270463	0.00100353197613885
1.32351482356936	1.02773325889145e-06
1.36880675992749	0.000471375144213159
1.41614957253561	0.00508422172364410
1.41705206202155	0.0451462083807951
1.42473804659422	5.26500897870419e-05
1.43369764313185	1.47331749907827e-07
1.45042493877825	7.65878739021805e-05
1.45946709575546	0.00144232820319546
1.46011642804164	0.000336790090431944
1.49801340222665	3.08105435180213e-08
1.62097542587480	0.000377039564083170
1.63510056264906	2.01522123842954e-08
1.69448593936840	2.37682005045451e-07
1.71088899849001	9.75550113457638e-10
1.77791305526932	4.57257043987365e-09
1.77957467298969	2.19588553252214e-07
1.78166113124395	7.11859487968228e-09
1.80163184564477	4.97516644059342e-11
1.82379487305250	1.77690788708274e-10
1.83534006636723	1.77690788708274e-10
1.93035890596915	4.61591036911118e-10
2.05936941597438	0.000283886656878889
2.10020574452535	3.01985935916215e-11
2.13804554027758	2.15439927669119e-10
2.15112078760746	8.89099132329892e-10
2.15658172055830	2.15403414258884e-06
2.16181938966147	2.02829485553920e-07
2.26173786952523	6.69551896550018e-11
2.28771659486266	3.01985935916215e-11
2.35700840683060	3.01985935916215e-11
2.41766287534417	2.83144875983965e-08
2.59409916818174	3.01985935916215e-11
2.71161462412908	5.07231349815589e-10
2.74479503071011	1.63505720817052e-05
3.40481080176482	5.46174665661697e-09
3.71901822801593	5.07231349815589e-10
4.83091327941403	8.84109491732825e-07
6.08391109823187	3.01985935916215e-11

## Sheet: Fig 2f
Depression (SD stop depth, µm)	No Change (SD stop depth, µm)	Boom (SD stop depth, µm)
1800	1000	1000
1800	1200	900
1200	1000	1200
1200	900	1000
1800	1600	900
1100	900	1100
1100	780	900
1200	780	1200
1200	770	800
1200	1670	900
1800	865	1000
1800	1065	1100
1800	1700	900
1600	1300	700
1100	1200	900
1000	750	700
1100	750	900
900	750	900
1200		600
1800		900
1700		900
1400		800
1800		900
1700		900
1700		880
1700		680
1700		680
1700		870
1700		1070
1700		770
1700		770
1200		1565
1200		565
1000		765
900		1200
1100		700
1580		1100
1580		1100
1480		600
1480		1200
1480		1100
1080		1200
880		750
1480		750
1480		450
1380		450
880
1280
1080
1580
1580
1580
1480
1480
1580
1670
1670
1670
1670
1670
1670
1670
1670
1670
1670
1670
1670
1670
1670
1670
1670
1670
1670
1670
1670
1565
1565
1565
1565
1565
1565
1565
1565
1365
965
1565
1450
1450
1450
1450
1450
1450
1450
1450
1150
1450
1450
1450
1450
1450
1450
1500
1500
1500
1500
1500
1500
1500
1500
1500
1500
1500
1500
1500
1500
1500
1500
1700
700
1700
1200
1100
1700
1600
1200
1200
900
1600
900
1700
1300
1300
1700
1350
1150
1150
1150
1050
1050
950
950
950
750
750
750
950
950

## Sheet: Fig 3f
SD/preSD gener power ratio
Main <1 mm	Main (1-1.5] mm	Main >1.5 mm	L3 <1 mm	L3 (1-1.5] mm	L3 >1.5 mm	L5/6 <1 mm	L5/6 (1-1.5] mm	L5/6 >1.5 mm	Remote <1 mm	Remote (1-1.5] mm	Remote >1.5 mm
1.35000000000000	0.0645284102408419	0.00919553978818499	0.256048387096774	0.0739784430401156	0.149410759366118	1.50000000000000	1.79219650172568	0.0316003420349970	0.410179640718563	0.848341673341122	0.699455397326070
0.180406237082489	0.0417654808959157	0.201812393887946	0.350798425573221	0.165000000000000	0.0865314316533829	2.34404779157056	1.35143769968051	0.228863156361518	0.873180589449754	0.544502617801047	0.924303850252514
0.103512029904537	0.0196818181818182	0.0205787781350482	0.368655725161070	0.335219881770139	0.0307692307692308	2.93554168081257	2.33427310641379	0.112410501193317	1.00606654589242	0.727642276422764	0.456896551724138
0.0468770388370399	0.0290817412397910	0.0745206913587760	0.0743987195454261	0.0562716837994233	0.0369717406353760	3.53200055714989	2.16606662630810	0.119639932883931	0.722134397735641	0.913265651411973	0.793525079521295
0.0472194941073375	0.134208037280793	0.00540806599730070	0.0439367021809088	0.0821047028538712	0.0268928254983712	2.37827395153118	0.630749231559701	0.0215417501187204	0.849732822640928	0.764948144527376	0.729077682290692
0.642635658914729	0.0162500752017420	0.0269768548206430	0.0997481108312343	0.0374049927060744	0.0347952108869613	1.38282387190684	1.18307178068819	0.145840106983940	1.18413597733711	0.867878244322526	0.743673633900802
0.0545454545454545	0.0128347038782366	0.0734854899122665	0.833991111553788	0.0630940773247981	0.215445010988441	1.50380228136882	0.521526762332140	0.0132000556570857	0.691228070175439	0.972484839547208	0.570991790912628
0.0346322636563170	0.00507955023389223	0.00376594005999313	2.04250649513460	0.629976292308515	0.0711356542594031	2.31457109407238	0.944438219765273	0.0258386110492839	0.944009292995386	1.61550631474457	0.599644604207944
0.0205594787615777	0.0233119342975634	0.141356375884669	0.153983973155992	0.159758700277027		1.47596508224583	0.385579293692124	0.276741570622821	1.14490580653267	1.18363694771897	0.666414454822389
0.0190334034687710	0.0281456433374875		0.158151604925523	0.393232252518181		3.46987693779640	0.179141595940192		0.731853744522594	1.39331212918970
0.00552413355786468	0.0288214189920838		1.72313764809330	0.0261351099671424		0.571515573999142	0.677180023368939		0.401178572326101	0.674655931514860
0.428033650735864	0.0332014435986556			0.280620508043684		0.753000876458407	1.33008572954135		0.666575372417118	1.22097357353399
0.430956282625594	0.169252919560197			0.353560132674505		4.80634941450755	2.25796643451963		0.872812370076092	0.959797122520198
1.08816653031209	0.0549866987076830			0.183894322444790		4.44030633200622	4.61385305119287		1.05057061666614	1.01731576052852
0.0623070539825730	0.0125860872396527			0.0364660319129939		1.92715201158206	2.47752029988272		0.655918275195902	0.521420490508676
0.0479719076889310	0.530689141123632			0.0201909269293518		2.07515597796393	2.98782117109691		0.343009026055916	0.525237689682252
0.110903484878917	0.664223964068214			0.00525349261014599		0.604328212557913	0.0187152255932050		0.762021472173751	1.14283160158511
1.08881131432973	0.0505741545265994			0.00617691806942238		1.66123309316040	0.0449842368895718		0.984551326781095	0.779221517692990
9.65496355838513	0.0782235214627099					0.773445663644638			1.51634344187843	0.510475080651902
5.51353810054868	0.0480091880183490					3.13489687991691			0.912102166846738
1.41814784795509	0.00275569109017308					2.03300201994243			1.14497471740777
0.0482244604642888	0.0306227594112318					1.27327214718669			0.979814458175575

## Sheet: Fig 4b
Full SD			Partial SD
Angle, rad	Radial distance		Angle, rad	Radial distance
0.0806208057566339	0.440843616693745		0.205855051712572	0.399951113999723
0.372904237706432	0.379835569761209		0.274217736343195	0.420509080675093
0.201637608872684	0.529644119556206		0.447434971536559	0.396511675504226
0.234709999962892	0.465696971836697		0.285088949664742	0.465880589461436
0.604111068412613	0.369521996384042		0.775909831765653	0.401996891463853
0.103886945764379	0.446222443857606		0.662130244490008	0.275221132936200
-0.171528623119270	0.406932658032776		0.129738922032340	0.395520967959988
0.0933698543803164	0.352301857062410		0.409022402311931	0.303946193846215
0.581372484865042	0.315437642341426		0.182674075961620	0.394475552359707
0.308578946804442	0.332304596948919		0.292312696034015	0.431011435164389
0.244460043365789	0.388602462502492		0.924575559240259	0.236888424647201
0.300132486023706	0.417684514174050		0.268672942100069	0.404479556882099
0.412060366002712	0.377656424276255

## Sheet: Fig 4d
Bottom border,µm	Peak, µm	Top border,µm		Duration (Stop Depth+100), s	Duration(Stop Depth+200), s	(Stop Depth+300), s	(Stop Depth+400), s
290	200	30		10.462000	7.8439999	1.2390000	0.33300000
290	200	110		6.5999999	12.501000	0.58099997	0
490	200	30		9.5799999	18.205000	8.1549997	5.1729999
380	200	50		13.929000	19.575001	7.5510001	1.2780000
270	200	30		16.662001	6.0380001	0.33500001	0.27900001
290	200	60		10.075000	5.9770002	0.068000004	0.14600000
270	200	80		10.829000	2.3010001	0	0.17000000
440	200	50		6.9200001	20.201000	14.450000	0.58300000
310	200	130		3.8460000	1.9990000	1.0410000	1.1940000
490	200	60		5.7620001	22.198000	19.395000	0.39600000
490	300	30		4.1900001	11.061000	17.847000	14.168000
380	200	80		14.941000	3.0220001	2.5980000	1.2850000
490	200	20		10.863000	25.816000	21.273001	1.9790000
490	300	30		2.8750000	14.381000	25.715000	17.091999
490	200	90		11.188000	24.986000	5.3499999	2.6310000
490	300	80		2.7070000	15.141000	26.568001	18.395000
400	100	20		16.875999	7.6630001	3.7660000	2.4990001
490	400	10		3.6370001	14.373000	9.7279997	12.844000
490	300	40		8.4300003	26.240000	21.912001	0.64999998
490	300	120		0	6.7399998	23.308001	19.209999
490	300	30		7.9970002	22.721001	22.114000	1.8000000
290	200	20		10.964000	10.245000	1.0010000	1.0260000
290	200	110		8.5950003	6.3220000	0	1.7570000
480	300	30		3.0270000	14.763000	18.145000	4.1849999
170	100	30		1.8460000	0.27700001	0.13100000	0.16100000
490	300	20		4.2199998	12.773000	18.323999	8.3299999
390	200	50		5.9219999	19.959000	14.834000	0.037000000
330	200	60		6.3010001	11.727000	0.22300000	0.43300000
490	500	310		4.3590002	5.1599998	1.6980000	3.5690000
470	300	110		0.22499999	4.1690001	9.2130003	1.5120000
490	300	20		4.1110001	10.333000	18.951000	13.318000
190	100	-100		7.2010002	0.84299999	1.0930001	1.4100000
490	300	20		2.7219999	11.935000	19.249001	15.404000
490	300	30		3.3440001	12.091000	20.952999	14.340000
490	300	30		0.99400002	6.7900000	17.780001	10.507000
470	300	40		0.19499999	4.0349998	8.5439997	1.9570000
350	200	40		2.9040000	12.941000	0.22300000	0.18600000
170	100	-80		2.6940000	0.69800001	1.8070000	1.2970001
490	300	20		3.2019999	5.3070002	11.987000	5.8420000
270	200	90		5.2630000	3.8870001	1.3650000	0.48699999
290	200	30		7.0580001	8.0760002	0.13699999	2.2110000
380	200	50		2.0250001	18.804001	7.1030002	1.0200000
490	300	110		1.1200000	1.9020000	18.153999	9.7279997
470	300	90		2.4210000	0.57300001	12.720000	0
350	300	190		0.14800000	0	0.0089999996	0.15099999
460	300	50		1.2740000	0.68400002	3.2760000	0.035999998
390	100	10		14.897000	12.772000	1.6600000	0.46500000
490	200	110		2.2200000	13.421000	9.2869997	3.4419999
360	300	60		5.1970000	3.0490000	2.5390000	0.60299999
380	200	110		8.6619997	10.033000	2.6329999	0.30700001
490	200	110		2.4480000	13.614000	10.417000	4.5040002
290	100	20		15.430000	12.178000	3.3710001	1.6410000
480	200	30		9.5730000	12.997000	0.71700001	0.62900001
380	200	130		9.1780005	7.2620001	0.65300000	0.60699999
340	100	40		4.9320002	1.4119999	0.65600002	0.30000001
490	400	110		2.9949999	14.767000	5.4450002	15.569000
430	400	340		1.8670000	4.2290001	0.85799998	4.0650001
490	300	120		2.3420000	4.0860000	16.816000	4.4870000
490	300	180		2.4310000	4.4850001	11.705000	5.9790001
-110	-100	-90		5.2550001	9.6459999	14.928000	4.5500002
490	300	160		4.1680002	10.528000	16.079000	13.212000
440	200	100		8.9840002	12.109000	6.0070000	2.7730000
390	200	110		8.6379995	19.350000	9.9289999	0.68199998
490	500	270		1.9730000	1.2430000	1.2260000	3.6040001
490	400	60		1.7460001	4.1939998	19.319000	14.827000
300	200	10		17.840000	14.084000	5.8709998	NaN
490	300	110		3.0790000	9.0690002	25.396000	24.487000
200	100	-80		25.565001	10.289000	5.8649998	4.4410000
490	400	400		3.9649999	8.0410004	14.142000	16.103001
290	100	-80		19.823000	11.895000	0.20999999	0
390	200	10		18.129999	19.224001	11.266000	0
270	200	140		5.3130002	1.5350000	0.13900000	0.21600001
490	200	20		10.348000	14.891000	0.37400001	0.95899999
350	100	20		16.075001	0.99299997	0.64700001	0.60900003
490	300	30		5.0320001	19.620001	18.886000	14.567000
490	100	-40		17.723000	10.398000	2.8450000	3.9430001
490	500	130		1.0890000	2.3269999	2.2950001	2.1730001
200	200	30		6.6690001	18.275000	13.101000	8.0640001
490	500	30		9.9169998	6.0780001	6.8699999	5.6100001
490	200	30		11.757000	12.992000	0.58600003	0.048000000
490	200	-40		13.438000	4.0250001	0.91600001	1.9340000
480	100	-70		15.266000	0.64999998	0.25099999	0.65300000
280	200	40		3.7060001	13.183000	2.2609999	7.4310002
480	400	310		3.0070000	9.4879999	1.6400000	8.8570004
460	200	130		2.2290001	10.690000	2.5460000	9.1409998
490	500	110		13.205000	5.3520002	13.277000	2.3469999
190	200	210		0.46200001	0	0	0.097999997
490	300	40		1.7180001	14.439000	13.086000	9.5380001
230	200	190		5.2880001	4.1059999	1.4390000	0.42899999
280	200	160		4.8499999	0.76700002	0.55599999	0.037000000
490	300	120		0.18799999	3.7520001	5.9619999	0.0070000002
480	300	120		0.20600000	7.4330001	7.8889999	1.5980000
220	200	190		8.0710001	4.7129998	0.43099999	0.58700001
490	300	110		1.1490000	12.541000	11.568000	5.1659999
490	300	110		0.71600002	8.3900003	10.920000	6.9770002
490	300	120		0.34999999	4.1550002	8.2290001	5.2370000
490	500	360		1.5540000	1.5630000	0.43399999	0.39199999
490	400	120		0.91200000	8.1079998	8.3339996	5.3429999
490	500	50		1.4260000	2.2709999	1.2950000	1.5670000
280	200	110		11.156000	11.179000	0.23199999	0.25299999
490	300	50		1.6770000	16.879000	17.667000	3.3690000
280	200	120		16.431000	14.601000	0.015000000	0.21300000

## Sheet: Fig 5e
AP inactiv thr, mV		Peak Em (with inact), mV		Peak Em (w/o inact), mV
-42.1753005981445		-39.7119979858398		-46.4652900695801
-43.8082237243652		-38.1634597778320		-52.4233207702637
-46.7806701660156		-32.6820297241211		-51.7900238037109
-47.8737487792969		-43.0536193847656		-42.3571090698242
-36.5862045288086		-31.6014709472656		-46.4200248718262
-34.5890769958496		-10.0964069366455		-53.5882072448731
-32.6417350769043		-32.6112937927246		-55.1002578735352
-34.6477050781250		-34.5708160400391		-53.0020141601563
-33.0018539428711		-20.4896202087402		-35.2119903564453
-29.4728469848633		-6.62743473052979		-40.4072036743164
-27.0309219360352		-2.88825416564941		-45.6662368774414
-28.0678596496582		3.28311157226563
-28.2268371582031		-26.5590591430664
-28.7196197509766		0.724883913993835
-27.6215324401855		-24.3116798400879
-43.2304954528809		-42.8238830566406
-43.9551239013672		-39.4953613281250
-43.6028213500977		-38.6809844970703
-33.6803817749023		-33.0322113037109
-31.9469680786133		-31.9433097839355
-35.1890182495117		-34.7077102661133
-34.9528350830078		-21.5064582824707
-39.4039764404297		-35.2319335937500
-40.2505722045898		-33.1137390136719
-29.6163635253906		2.67074060440063
-36.4409713745117		-30.5259437561035

## Sheet: Fig 5f
Cell to SD stop depth, µm	SD - preSD Em, mV
-390	15.1317787170410
-490	14.8516921997070
-190	24.5780334472656
-490	16.2017364501953
-290	21.3543167114258
-390	17.3387565612793
-190	25.0916976928711
-390	14.5048408508301
-490	14.0751419067383
10	35.0319900512695
-390	16.7818450927734
-90	25.9052124023438
-220	22.4180183410645
580	43.3424510955811
-520	17.1474037170410
-230	23.4894638061523
70	27.1964035034180
-630	4.65268325805664
70	37.2803821563721
-530	4.27340698242188
70	53.5487813949585
-330	15.1838569641113
-230	24.7699165344238
570	53.9941177368164
-330	20.8327407836914
570	58.9270858764648
-230	30.3130645751953
570	55.6285170316696
-230	29.2846107482910
-510	20.1746826171875
-310	24.0485687255859
-310	24.4220733642578
-930	1.95102691650391
-630	2.78199768066406
-530	5.27248382568359
-630	5.48635101318359
-330	12.2612304687500
-230	31.4412002563477
-330	23.0107879638672
-620	21.1752548217773
-720	6.18668556213379
-520	27.9209594726563
-820	8.78407478332520
-520	26.6594886779785
-820	8.79300308227539
-320	22.9433364868164
740	41.1830024719238
-690	23.4718856811523
-690	24.5177688598633
610	59.5878044515848
750	62.0570321083069
-50	37.7911643981934

## Sheet: Fig 5g
AP burst duration, s	SD - preSD Em, mV
15.1317787170410	8.79015625000000
14.8516921997070	10.2245937500000
24.5780334472656	8.07734375000000
16.2017364501953	14.9506250000000
21.3543167114258	7.78915625000000
17.3387565612793	10.4142187500000
25.0916976928711	9.07912500000000
14.5048408508301	20.1012500000000
14.0751419067383	15.5635625000000
35.0319900512695	7.36218750000000
16.7818450927734	12.4162812500000
25.9052124023438	7.86775000000000
22.4180183410645	8.44731250000000
43.3424510955811	5.78156250000000
17.1474037170410	22.5105000000000
23.4894638061523	23.1021250000000
27.1964035034180	10.5784062500000
37.2803821563721	3.62753125000000
53.5487813949585	4.20328125000000
24.7699165344238	5.53637500000000
53.9941177368164	3.61071875000000
20.8327407836914	15.0626562500000
58.9270858764648	3.57859375000000
30.3130645751953	5.03568750000000
55.6285170316696	4.11559375000000
29.2846107482910	4.92634375000000
20.1746826171875	16.2148437500000
24.0485687255859	11.1815000000000
24.4220733642578	6.95968750000000
21.1752548217773	18.6506250000000
27.9209594726563	5.09396875000000
26.6594886779785	6.13843750000000
22.9433364868164	4.61928125000000
41.1830024719238	6.20481250000000
23.4718856811523	4.43209375000000
24.5177688598633	5.20593750000000
62.0570321083069	2.74540625000000
37.7911643981934	2.67371875000000

## Sheet: Fig 6e
UP-states Amplitude, preSD, mV	UP-states Amplitude, SD, mV	Em preSD, mV	Em SD, mV
3.8120518	3.5336437	-62.114952	-61.322933
4.6500626	7.4831390	-59.163265	-55.263489
1.1963463	0.68956375	-58.923832	-56.526287
12.449486	10.294678	-68.296967	-67.640793
15.554871	12.176247	-70.133240	-67.882439
15.723824	4.9003067	-71.274254	-67.581909
10.499313	0.91173172	-68.286514	-66.466469
4.1232738	3.4867401	-64.614388	-62.004124
4.2288208	1.6584206	-62.116177	-59.154617
3.8197174	2.7785416	-60.801895	-55.325478
3.4878941	3.0230141	-55.787876	-50.505802

[truncated: 3 more sheets: Fig 6f, Fig S2b, Fig S2d]
